# Supplementary material for: Comparative Analysis of General-Purpose vs. Domain-Specific Multimodal Models for Diabetic Retinopathy Classification
Source: Diagnostics (Basel). 2026 May 15;16(10):1504. doi: 10.3390/diagnostics16101504 (PMC13205931; doi:10.3390/diagnostics16101504)
Supplement: Supplementary file 1 [file diagnostics-16-01504-s001.zip]

Archive with 1 entries (1 files):
- manuscript-supplementary.xlsx
