# Supplementary material for: Comparative Analysis of General-Purpose vs. Domain-Specific Multimodal Models for Diabetic Retinopathy Classification
Source: Diagnostics (Basel). 2026 May 15;16(10):1504. doi: 10.3390/diagnostics16101504 (PMC13205931; doi:10.3390/diagnostics16101504)
Supplement: Supplementary file 1 [file diagnostics-16-01504-s001.zip › manuscript-supplementary.xlsx]

## Sheet: Table S1
Table S1: Pairwise comparisons among fine-tuned models
Model A	Model B	p-value	Significant (p<0.00833)
RETFound	MedSigLIP	2.77792e-06	Yes
RETFound	EyeCLIP	0.00180409	Yes
RETFound	ViT-L/16	0.00287144	Yes
MedSigLIP	EyeCLIP	1.69385e-05	Yes
MedSigLIP	ViT-L/16	8.56282e-05	Yes
EyeCLIP	ViT-L/16	0.921814	No
Bonferroni correction: 6 comparisons. Paired t-tests on accuracy across 10 cross-validation folds. Bonferroni corrected threshold = 0.05/6 = 0.00833
Fine-tuning	Accuracy					3
Fold	RETFound	MedSigLIP	EyeCLIP	VIT-L/16
1	78.8	94.2	90.4	88.5
2	75	98.1	86.5	90.4
3	69.2	90.4	84.6	75
4	84.6	94.2	78.8	82.7
5	76.9	96.2	86.5	84.6
6	76.9	98.1	84.6	90.4
7	74.5	92.2	82.4	84.3
8	72.5	94.1	84.3	88.2
9	72.5	94.1	88.2	84.3
10	90.2	96.1	92.2	88.2
mean	77.11	94.77	85.85	85.66

## Sheet: Table S2
Table S2: Pairwise comparisons among linear-probed models
Model A	Model B	p-value	Significant (p<0.00833)
RETFound (LP)	MedSigLIP (LP)	1.55178e-05	Yes
RETFound (LP)	EyeCLIP (LP)	0.333302	No
RETFound (LP)	ViT-L/16 (LP)	0.218213	No
MedSigLIP (LP)	EyeCLIP (LP)	0.000998909	Yes
MedSigLIP (LP)	ViT-L/16 (LP)	3.1241e-05	Yes
EyeCLIP (LP)	ViT-L/16 (LP)	0.0813704	No
Bonferroni correction: 6 comparisons. Paired t-tests on accuracy across 10 cross-validation folds. Bonferroni corrected threshold = 0.05/6 = 0.00833
Linear Probing	Accuracy
Fold	RETFound	MedSigLIP	EyeCLIP	ViT
1	82.6923	94.2308	82.6923	88.4615
2	90.3846	96.1538	84.6154	82.6923
3	86.5385	92.3077	88.4615	78.8462
4	84.6154	100	90.3846	80.7692
5	86.5385	90.3846	88.4615	84.6154
6	86.5385	98.0769	84.6154	90.3846
7	88.2353	90.1961	88.2353	80.3922
8	86.2745	96.0784	90.1961	84.3137
9	88.2353	92.1569	88.2353	88.2353
10	88.2353	94.1176	96.0784	90.1961
mean	86.8288	94.3703	88.1976	84.8906

## Sheet: Table S3
Table S3: Fine-tuning vs. linear probing for each model
Model	p-value	Significant (p<0.05)
RETFound	0.000652821	Yes
MedSigLIP	0.758584	No
EyeCLIP	0.185361	No
ViT-L/16	0.702816	No
Fine-tuning	Accuracy
Fold	RETFound	MedSigLIP	EyeCLIP	VIT-L/16
1	78.8	94.2	90.4	88.5
2	75	98.1	86.5	90.4
3	69.2	90.4	84.6	75
4	84.6	94.2	78.8	82.7
5	76.9	96.2	86.5	84.6
6	76.9	98.1	84.6	90.4
7	74.5	92.2	82.4	84.3
8	72.5	94.1	84.3	88.2
9	72.5	94.1	88.2	84.3
10	90.2	96.1	92.2	88.2
mean	77.11	94.77	85.85	85.66
Linear Probing	Accuracy
Fold	RETFound	MedSigLIP	EyeCLIP	ViT
1	82.6923	94.2308	82.6923	88.4615
2	90.3846	96.1538	84.6154	82.6923
3	86.5385	92.3077	88.4615	78.8462
4	84.6154	100	90.3846	80.7692
5	86.5385	90.3846	88.4615	84.6154
6	86.5385	98.0769	84.6154	90.3846
7	88.2353	90.1961	88.2353	80.3922
8	86.2745	96.0784	90.1961	84.3137
9	88.2353	92.1569	88.2353	88.2353
10	88.2353	94.1176	96.0784	90.1961
mean	86.8288	94.3703	88.1976	84.8906

## Sheet: Table S4
Table S4: Pairwise comparisons among zeroshot models
Model A	Model B	p-value	Significant (p<0.00833)
GPT-5.2	Gemini 3 Flash	0.000474327	Yes
GPT-5.2	Pixtral-Large	0.000319448	Yes
GPT-5.2	MedGemma-1.5	0.000194992	Yes
Gemini 3 Flash	Pixtral-Large	0.000467835	Yes
Gemini 3 Flash	MedGemma-1.5	0.0728274	No
Pixtral-Large	MedGemma-1.5	0.000339507	Yes
Bonferroni correction: 4 comparisons. Paired t-tests on accuracy across 10 cross-validation folds. Bonferroni corrected threshold = 0.05/18 = 0.00833																														Bonferroni correction: 4 comparisons. Paired t-tests on accuracy across 10 cross-validation folds. Bonferroni corrected threshold = 0.05/6 = 0.00833	Bonferroni correction: 4 comparisons. Paired t-tests on accuracy across 10 cross-validation folds. Bonferroni corrected threshold = 0.05/6 = 0.00833	Bonferroni correction: 4 comparisons. Paired t-tests on accuracy across 10 cross-validation folds. Bonferroni corrected threshold = 0.05/6 = 0.00833	Bonferroni correction: 4 comparisons. Paired t-tests on accuracy across 10 cross-validation folds. Bonferroni corrected threshold = 0.05/6 = 0.00833	Bonferroni correction: 4 comparisons. Paired t-tests on accuracy across 10 cross-validation folds. Bonferroni corrected threshold = 0.05/6 = 0.00833	Bonferroni correction: 4 comparisons. Paired t-tests on accuracy across 10 cross-validation folds. Bonferroni corrected threshold = 0.05/6 = 0.00833	Bonferroni correction: 4 comparisons. Paired t-tests on accuracy across 10 cross-validation folds. Bonferroni corrected threshold = 0.05/6 = 0.00833	Bonferroni correction: 4 comparisons. Paired t-tests on accuracy across 10 cross-validation folds. Bonferroni corrected threshold = 0.05/6 = 0.00833	Bonferroni correction: 4 comparisons. Paired t-tests on accuracy across 10 cross-validation folds. Bonferroni corrected threshold = 0.05/6 = 0.00833	Bonferroni correction: 4 comparisons. Paired t-tests on accuracy across 10 cross-validation folds. Bonferroni corrected threshold = 0.05/6 = 0.00833	Bonferroni correction: 4 comparisons. Paired t-tests on accuracy across 10 cross-validation folds. Bonferroni corrected threshold = 0.05/6 = 0.00833	Bonferroni correction: 4 comparisons. Paired t-tests on accuracy across 10 cross-validation folds. Bonferroni corrected threshold = 0.05/6 = 0.00833	Bonferroni correction: 4 comparisons. Paired t-tests on accuracy across 10 cross-validation folds. Bonferroni corrected threshold = 0.05/6 = 0.00833	Bonferroni correction: 4 comparisons. Paired t-tests on accuracy across 10 cross-validation folds. Bonferroni corrected threshold = 0.05/6 = 0.00833	Bonferroni correction: 4 comparisons. Paired t-tests on accuracy across 10 cross-validation folds. Bonferroni corrected threshold = 0.05/6 = 0.00833	Bonferroni correction: 4 comparisons. Paired t-tests on accuracy across 10 cross-validation folds. Bonferroni corrected threshold = 0.05/6 = 0.00833	Bonferroni correction: 4 comparisons. Paired t-tests on accuracy across 10 cross-validation folds. Bonferroni corrected threshold = 0.05/6 = 0.00833	Bonferroni correction: 4 comparisons. Paired t-tests on accuracy across 10 cross-validation folds. Bonferroni corrected threshold = 0.05/6 = 0.00833	Bonferroni correction: 4 comparisons. Paired t-tests on accuracy across 10 cross-validation folds. Bonferroni corrected threshold = 0.05/6 = 0.00833	Bonferroni correction: 4 comparisons. Paired t-tests on accuracy across 10 cross-validation folds. Bonferroni corrected threshold = 0.05/6 = 0.00833
0-shot	Accuracy
Run	GPT-5.2	Gemini 3 Flash	Pixtral-Large	MedGemma-1.5
1	78.3	88.5	70	88.2
2	77.9	88.5	70.9	88.4
3	77.5	88.5	71.3	88.2
mean	77.9	88.5	70.7333	88.2667
[truncated: 5,000 more columns]

## Sheet: Table S5
Table S5: Pairwise comparisons among 5-shot models
Model A	Model B	p-value	Significant (p<0.00833)
GPT-5.2	Gemini 3 Flash	0.0016022	Yes
GPT-5.2	Pixtral-Large	0.0258314	No
GPT-5.2	MedGemma-1.5	0.0119483	No
Gemini 3 Flash	Pixtral-Large	0.00315478	Yes
Gemini 3 Flash	MedGemma-1.5	0.0705658	No
Pixtral-Large	MedGemma-1.5	0.000487879	Yes
Bonferroni correction: 4 comparisons. Paired t-tests on accuracy across 10 cross-validation folds. Bonferroni corrected threshold = 0.05/18 = 0.00833
5-shot	Accuracy
Run	GPT-5.2	Gemini 3 Flash	Pixtral-Large	MedGemma-1.5
1	81.6	85.4	77.1	88.2
2	81.6	84.7	79.1	87.4
3	81.4	85.2	78.1	86
mean	81.5333	85.1	78.1	87.2

## Sheet: Table S6
Table S6: Between shot comparisons
Model A	p-value	Significant (p<0.05)
GPT-5.2	0.00222818	Yes
Gemini 3 Flash	0.00372761	Yes
Pixtral-Large	0.0008947	Yes
MedGemma-1.5	0.23807	No
0-shot	Accuracy
Run	GPT-5.2	Gemini 3 Flash	Pixtral-Large	MedGemma-1.5
1	78.3	88.5	70	88.2
2	77.9	88.5	70.9	88.4
3	77.5	88.5	71.3	88.2
mean	77.9	88.5	70.7333	88.2667
5-shot	Accuracy
Run	GPT-5.2	Gemini 3 Flash	Pixtral-Large	MedGemma-1.5
1	81.6	85.4	77.1	88.2
2	81.6	84.7	79.1	87.4
3	81.4	85.2	78.1	86
mean	81.5333	85.1	78.1	87.2
